# Supplementary material for: Evaluating performance of existing computational models in predicting CD8+ T cell pathogenic epitopes and cancer neoantigens
Source: Brief Bioinform. 2022 Apr 25;23(3):bbac141. doi: 10.1093/bib/bbac141 (PMC9116217; doi:10.1093/bib/bbac141)
Supplement: Supplementary_TIFF_bbac141 [file supplementary_tiff_bbac141.zip]

Archive with 14 entries (13 files):
- Supplementary_TIFF/
- __MACOSX/._Supplementary_TIFF
- Supplementary_TIFF/S1.tif
- __MACOSX/Supplementary_TIFF/._S1.tif
- Supplementary_TIFF/S2.tif
- __MACOSX/Supplementary_TIFF/._S2.tif
- Supplementary_TIFF/S3.tif
- __MACOSX/Supplementary_TIFF/._S3.tif
- Supplementary_TIFF/S6.tif
- __MACOSX/Supplementary_TIFF/._S6.tif
- Supplementary_TIFF/S4.tif
- __MACOSX/Supplementary_TIFF/._S4.tif
- Supplementary_TIFF/S5.tif
- __MACOSX/Supplementary_TIFF/._S5.tif
